# Supplementary material for: Microbial dynamics in the ripening process of Vorarlberger Alpkäse: farm-specific variations at two Austrian alpine farms
Source: Front Microbiol. 2025 Aug 13;16:1617995. doi: 10.3389/fmicb.2025.1617995 (PMC12380632; doi:10.3389/fmicb.2025.1617995)
Supplement: Supplementary file 1 [file Table_1.xlsx]

## Sheet: Tabelle1
Supplementary Table 1: Descriptive statistics of the absolute abundance of bacterial cell equivalents (BCE/g) of Alpkäse cheese core samples at different ripening times.
Values represent 16S rRNA gene copy numbers determined by qPCR.
farm	time_sampling_id	ripening	copies_mean	copies_sd	copies_median	copies_IQR	copies_min	copies_max	copies_shapiro_p
A	R1	3 months	6.07333e+08	6.49583e+08	364000000	439000000	102000000	1850000000	0.0439316
A	R2	6 months	1.65533e+08	8.6735e+07	154000000	96075000	59300000	300000000	0.869704
A	R3	9 months	848760000	1.4403e+09	162000000	342000000	67800000	3410000000	0.002004
B	R1	3 months	7.81667e+08	8.69918e+08	530000000	774500000	104000000	2390000000	0.0806961
B	R2	6 months	2.73433e+08	2.12263e+08	184500000	191000000	86600000	652000000	0.129628
B	R3	9 months	4.28833e+08	2.25824e+08	389500000	159750000	129000000	805000000	0.79815
