# Supplementary material for: Microbial dynamics in the ripening process of Vorarlberger Alpkäse: farm-specific variations at two Austrian alpine farms
Source: Front Microbiol. 2025 Aug 13;16:1617995. doi: 10.3389/fmicb.2025.1617995 (PMC12380632; doi:10.3389/fmicb.2025.1617995)
Supplement: Supplementary file 2 [file Table_2.xlsx]

## Sheet: Tabelle1
Supplementary Table 2: Descriptive statistics of the absolute abundance of bacterial cell equivalents (BCE/ml) of milk samples collected at different time points during the alpine sojourn.
Values represent 16S rRNA gene copy numbers determined by qPCR.
farm	time_sampling_id	alpine sojourn	copies_mean	copies_sd	copies_median	copies_IQR	copies_min	copies_max	copies_shapiro_p
A	P1	before	2785	2656.77	1695	3889.75	293	6390	0.0858723
A	P2	early	277.5	77.8762	287	82.5	169	390	0.973109
A	P3	mid	3766.61	6179.98	682	2753	4.04	14600	0.0103682
A	P4	late	763.98	1424.91	88.2	329.6	13.3	3300	0.00157551
B	P1	before	17704.8	23067.6	5365	32037.5	579	52200	0.0285513
B	P2	early	18553.3	13821.4	15855	20460	3860	37600	0.356723
B	P3	mid	18086.7	31440	6735	9342.5	1130	81600	0.000720403
B	P4	late	13553.5	17733.2	7005	15455	0.997	46300	0.063729
