# Supplementary material for: Microbial dynamics in the ripening process of Vorarlberger Alpkäse: farm-specific variations at two Austrian alpine farms
Source: Front Microbiol. 2025 Aug 13;16:1617995. doi: 10.3389/fmicb.2025.1617995 (PMC12380632; doi:10.3389/fmicb.2025.1617995)
Supplement: Supplementary file 3 [file Table_3.xlsx]

## Sheet: Tabelle1
Supplementary Table 3: Results of the clinical examination of cows
					Sample point P1					Sampling point P2					Sampling point P3
Farm	Tracked cow	Cow ID	Breed	Age	body temperature in °C	clinical examination	Actual treatment	Treatment in the last 6 Month	bacteriological examination of milk	body temperature in °C	clinical examination	Actual treatment	Treatment in the last 6 Month	bacteriological examination of milk	body temperature in °C	clinical examination	Actual treatment	Treatment in the last 6 Month	bacteriological examination of milk
A		1	BV	2018-09-02	38.2	o.B.	no	no	RF: coag. Neg. Staph	38.4	o.B.	no	no	RF Staph xylosus	38.6	o.B.	no	no	dry
A		2	BV	2016-01-24	38.3	o.B.	no	no	RF coag. Neg. Staph	38.3	o.B.	no	no	neg.	38.4	o.B.	no	no	dry
A		3	BV	2017-01-15	38	o.B.	no	no	neg.	37.9	o.B.	no	no	neg.	38.9	o.B.	no	no	neg.
A		4	BV	2014-06-02	38.7	Teat injury (skin leasion)	no	no	LR Staph. Aureus	38	o.B.	no	no	LR Staph. Aureus	38.2	o.B.	no	no	LR Staph. Aureus
A		5	BV	2014-11-17	38.3	o.B.	no	no	neg.	37.9	o.B.	no	no	neg.	38.4	o.B.	no	no	dry
A	x	6	FV	2016-11-14	38.1	o.B.	no	no	neg.	38	o.B.	no	no	neg.	38.5	o.B.	no	no	neg.
A		7	FV	2017-01-29	38.4	Lungs: slightly increased respiratory noise on the left side	no	no	neg.	38.2	o.B.	no	no	neg.	38.6	o.B.	no	no	neg.
A		8	Jersey	2018-09-11	38.9	Lungs: slightly increased respiratory noise on both sides	no	Mastits (Staph. Aureus) Treatment: Cloxacillin	RF Saph. Xylosus	38.3	right tarsal area palm-sized abrasion	no	Mastits (Staph. Aureus) Treatment: Cloxacillin	neg.	38.7	o.B.	no	Mastits (Staph. Aureus) Treatment: Cloxacillin	neg.
A		9	BV	2018-09-23	38.5	o.B.	no	no	neg.	38.2	o.B.	no	no	RF Staph xylosus	38.8	o.B.	no	no	dry
A	x	10	FV	2013-11-14	38.6	Lungs: slightly increased respiratory noise on both sides	no	no	neg.	38	o.B.	no	no	neg.	38.6	o.B.	no	no	neg.
A		11	BV	2009-09-22	38.6	o.B.	no	no	neg.	38	o.B.	no	no	LR Staph. Simulans	38.4	o.B.	no	no	RR Staph. Haemolyticus
A		12	FV	2014-11-22	38.2	o.B.	no	no	neg.	37.8	o.B.	no	no	neg.	38.5	o.B.	no	no	RF+LR Staph. Haemolyticus
A		13	BV	2019-10-27	38.7	o.B.	no	no	neg.	37.7	o.B.	no	no	neg.	38.8	o.B.	no	no	RR Staph. Hominis
A		14	FV	2019-01-22	38.2	o.B.	no	no	neg.	38.2	o.B.	no	no	neg.	38.6	o.B.	no	no	neg.
A		15	BV	2012-05-26	38.6	o.B.	no	no	neg.	38.1	o.B.	no	no	LR Staph. Aureus	38.9	o.B.	no	no	neg.
A		16	BV	2014-02-14	38.3	o.B.	no	no	neg.	38	o.B.	no	no	neg.	38.2	o.B.	no	no	neg.
A	x	17	HF	2018-03-12	38	o.B.	no	no	neg.	37.7	o.B.	no	no	neg.	38.3	o.B.	no	no	neg.
A		18	FV		38.3	o.B.	no	no	neg.	38.1	Left tarsal joint swollen laterally	no	no	neg.	38.4	o.B.	no	no	neg.
A	x	19	FV		38.2	o.B.	no	no	neg.	38	o.B.	no	no	neg.	38.6	o.B.	no	no	neg.
A		20	FV		38	o.B.	no	no	LR&LF Strept. Viridans group except S. Pneumoniae	38	exudative skin lesion on the ventral left side of the chest	no	no	neg.	38.3	o.B.	no	no	neg.
A		21	FV		38.1	o.B.	no	no	neg.	38.1	o.B.	no	no	neg.	38.9	o.B.	no	no	neg.
A	x	22	FV		38	o.B.	no	no	neg.	38.3	o.B.	no	no	neg.		euthanised
A		23	FV		38.3	o.B.	no	no	RF+LF Staph epidermidis	37.9	o.B.	no	no	neg.	38.5	o.B.	no	no	RF Staph. Saprophylicus
A		24	FV		38.2	o.B.	no	no	neg.	37.7	o.B.	no	no	neg.	38.7	limps	no	no	neg.
A	x	25	FV		38.3	o.B.	no	no	neg.	38.2	o.B.	no	no	neg.	38.9	o.B.	no	no	LF+LR Strep. Viridans group except s. pneumoniae
A		26	FV		38.2	o.B.	no	no	RF coag. Neg. Staph	38	o.B.	no	no	LF Strep. Uberis	38.4	o.B.	no	no	dry
A		27	FV		38.1	o.B.	no	no	neg.	38.1	o.B.	no	no	neg.	38.2	o.B.	no	no	neg.
B		1	FV	2019-11-30	38.1	o.B.	no	no	neg.	38.3	o.B.	no	no	RR Strep. Viridans group except S. pneumoniae	38.3	o.B.	no	no	neg.
B		2	BV	2018-09-15	38.2	o.B.	no	no	RF+LR Staph. Aureus	38.4	o.B.	no	no	LR Staph aureus	38.4	o.B.	no	no	LF Staph aureus
B		3	FV	2020-02-29	38	o.B.	no	no	RF+LF Coag. Neg. Staph.	38.3	o.B.	no	no	neg.	38.3	o.B.	no	no	neg.
B		4	BV	2016-02-19	38	o.B.	no	no	RR Coag. Neg. Staph.	38.2	o.B.	no	no	neg.	38.1	o.B.	no	no	neg.
B		5	FV	2018-03-02	38.9	o.B.	no	Mastitis Treatment: Procain-Benzylpenicillin; Pneumonia Treatment: Benzylpenicillinum-Procainum + Dihydrostreptomycinum, Ceftiofur)	RF+RR+LF Coag. Neg. Staph.	38.9	o.B.	no	Mastitis Treatment: Procain-Benzylpenicillin; Pneumonia Treatment: Benzylpenicillinum-Procainum + Dihydrostreptomycinum, Ceftiofur)	RR+LF Strep. Viridans group except S. pneumoniae	38.4	Skin changes with hair loss all over the body: suspected diagnosis of poisoning	no	Pneumonia Treatment: Tetracyclin	neg.
B		6	BV	2015-11-11	38.3	o.B.	no	Mastitis Treatment: Ampicillin + Cloxacillin; Pneumonia Treatment: Benzylpenicillinum-Procainum + Dihydrostreptomycinum, Ceftiofur)	neg.	38.4	o.B.	no	Mastitis Treatment: Ampicillin + Cloxacillin; Pneumonia Treatment: Benzylpenicillinum-Procainum + Dihydrostreptomycinum, Ceftiofur)	RR+LF Staph aureus	38.3	o.B.	no	Mastitis Treatment: Cefoperazon, Enrofloaxcin	RF+RR+LF+LR Staph warneri
B		7	BV	2015-10-13	38.2	o.B.	no	no	RF+LF Strept. viridans group except S. pneumoniae	38.2	o.B.	no	no	neg.	38.3	o.B.	no	no	neg.
B		8	FV	2014-01-16	38.4	o.B.	no	no	RF+RR Staph. xylosus	38.3	o.B.	no	no	RR Strep. Viridans group ecxept S. pneumoniae	38.5	o.B.	no	no	RF Staph aureus
B		9	BV	2017-12-03	38.1	o.B.	no	Mastitis Treatment: Cefoperazon, Enrofloaxcin	RR Staph. Xylosus	38.6	o.B.	no	Mastitis Treatment: Cefoperazon, Enrofloaxcin	LR Strep. Viridans group except S. pneumoniae	38.1	o.B.	no	no	neg.
B		10	BV	2013-11-06	38.2	o.B.	no	no	neg.	38.6	o.B.	no	no	RF+LR Strep. Uberis	38.5	o.B.	no	no	neg.
B		11	FV	2019-11-01	38	o.B.	no	no	LF Coag. neg. Staph.	38.5	o.B.	no	no	neg.	38.4	o.B.	no	no	neg.
B		12	FV	2017-03-16	38.3	o.B.	no	no	RR+ LF Staph xylosus	38.2	o.B.	no	no	RF Staph warneri	38.3	o.B.	no	no	neg.
B		13	BV	2018-02-03	38.2	o.B.	no	no	neg.	38.1	o.B.	no	no	RR Strep. Uberis	38.1	o.B.	no	no	RF+LF Strep uberis
B		14	FV	2019-09-20	38	o.B.	no	no	RR+LF Coagulase negative Staph.	38.5	o.B.	no	no	RF Strep. agalactiae spp. dysgalactiae	38.3	o.B.	no	no	LR Staph chromogenes
B		15	FV	2018-11-07	38.2	o.B.	no	no	LF Coag. Neg. Staph.	38.2	o.B.	no	no	LF Strep. Viridans group except S. pneumoniae	38.5	o.B.	no	no	LF Staph warneri
B		16	FV	2017-11-13	38.3	o.B.	no	no	RF+RR+LR Strep. Viridans group except S. pneumoniae	38.5	o.B.	no	no	RF+LF Strep. Viridans group except S. pneumoniae	38.1	o.B.	no	no	RF+RR Strep viridans group except S. pneumoniae
B		17	FV	2018-10-01	38.9	o.B.	no	no	RF+LR Coag. Neg. Staph.	38.4	o.B.	no	no	LR Strep. Viridans group except S. pneumoniae	38.3	o.B.	no	no	LR Strep viridans group ecxept S. pneumoniae
B	x	18	FV	2018-10-10	38.3	o.B.	no	no	neg.	38.2	o.B.	no	no	neg.	38.3	o.B.	no	no	neg.
B		19	FV	2018-05-23	38.1	o.B.	no	Mastitis Treatment: Cefoperazon	LF Klebsiella oxytoca	38.3	o.B.	no	Mastitis Treatment: Cefoperazon	RF+LF+LR Klebsiella oxytoca	38.5	o.B.	no	no	neg.
B		20	BV	2019-09-27	38.3	o.B.	no	Mastitis Treatment: Cefquinom	LF Klebsiella oxytoca	38.6	o.B.	no	Mastitis Treatment: Cefquinom	RR Staph warneri	38.3	o.B.	no	no	neg.
B		21	BV	2017-09-18	38.2	o.B.	no	no	neg.	38.5	o.B.	no	no	RF Strep. Viridans group ecxept S. pneumoniae	38.4	o.B.	no	no	neg.
B		22	FV	2019-12-03	38.1	o.B.	no	no	neg.	38.6	o.B.	no	no	RF Strep. Viridans group except S. pneumoniae	38.3	o.B.	no	no	RF+RR+LF+LR Strep viridans group except S.pneumoniae
B		23	BV	2016-11-10	38.3	o.B.	no	no	neg.	38.3	o.B.	no	no	RF Strep. Viridans group except S. pneumoniae	38.4	o.B.	no	no	RF+RR Strep viridans group except S. pneumoniae
B		24	BV	2016-11-03	38.2	o.B.	no	no	RF+LF Staph. Xylosus	38.4	o.B.	no	no	RF+LF Staph aureus	38.7	o.B.	no	no	RR Staph aureus
B		25	BV	2017-10-16	38.3	o.B.	no	no	neg.	38.4	o.B.	no	no	LF Strep. Viridans group except S. pneumoniae	38.4	o.B.	no	no	neg.
B		26	FV	2018-01-01	38.9	o.B.	no	no	neg.	38.5	o.B.	no	no	RR+LF+LR Strep. Uberis	38.3	o.B.	no	no	RF+LF+LR Strep viridans group except S. pneumoniae
B		27	FV	2018-10-23	38.1	o.B.	no	no	RF+LF Staph. Xylosus	38.2	o.B.	no	no	neg.	38	o.B.	no	no	RF+LF Staph xylosus
B		28	FV	2019-09-21	38.3	o.B.	no	no	neg.	38	o.B.	no	no	RF+LF+LR Strep. Agalactiae spp. dysgalactiae	38.4	o.B.	no	no	neg.
B		29	FV	2016-04-01	38.4	o.B.	no	Mastitis Treatment: Cefoperazon, Enrofloaxcin	neg.	38.6	o.B.	no	Mastitis Treatment: Cefoperazon, Enrofloaxcin	RF Strep. Viridans group except S. pneumonaie	38.6	o.B.	no	no	RF Coagulase negative Staph
B		30	FV	2019-11-07	38.1	Tarsal joint left skin lesion	no	no	neg.	38.3	o.B.	no	no	LF Staph chormogenes	38.2	o.B.	no	no	LF Staph xylosus
B		31	FV	2019-11-23	38.3	o.B.	no	no	neg.	38.4	o.B.	no	no	neg.	38.4	o.B.	no	no	neg.
B		32	BV	2016-11-15	38.1	o.B.	no	no	neg.	38.2	o.B.	no	no	neg.	38.2	o.B.	no	no	neg.
B		33	BV	2019-11-01	38.2	o.B.	no	no	neg.	38.5	o.B.	no	no	neg.	38.9	o.B.	no	no	neg.
B		34	BV	2018-09-14	38.1	o.B.	no	no	RF+LF Strept. viridans group except S. pneumoniae	38.6	o.B.	no	no	neg.	38.2	o.B.	no	no	neg.
B		35	FV	2018-05-10	38	o.B.	no	Mastitis Treatment: Lincomycin + Neomycin	neg.	38.3	o.B.	no	Mastitis Treatment: Lincomycin + Neomycin	neg.	38.6	o.B.	no	no	neg.
B	x	36	FV	2019-09-25	38.9	o.B.	no	no	neg.	39.1	Ketosis	no	no	LR Saph warneri	38.3	o.B.	no	no	neg.
B		37	BV	2013-10-02	38.3	o.B.	no	Metritis Treatment: Benzylpenicillinum-Procainum + Dihydrostreptomycinum, Tetracyclin	neg.	38.4	o.B.	no	Metritis Treatment: Benzylpenicillinum-Procainum + Dihydrostreptomycinum, Tetracyclin	neg.	38.3	o.B.	no	no	neg.
B		38	FV	2017-11-21	38	o.B.	no	Metritis Treatment: Benzylpenicillinum-Procainum + Dihydrostreptomycinum, Tetracyclin	neg.	38	o.B.	no	Metritis Treatment: Benzylpenicillinum-Procainum + Dihydrostreptomycinum, Tetracyclin	RF Strep. Viridans group ecxept S. pneumoniae	38.2	o.B.	no	no	neg.
B		39	FV	2019-06-12	38.1	o.B.	no	no	LR Strep. Viridans group except S. pneumoniae	38.3	o.B.	no	no	neg.	38.5	o.B.	no	no	neg.
B		40	BV	1900-02-07 09:36:00	38.3	o.B.	no	no	RF Strep. Viridans group except S. pneumoniae	38.1	o.B.	no	no	RF+RR Strep. Viridans group except S. pneumoniae	38	o.B.	no	no	neg.
B	x	41	BV	2019-09-21	38	o.B.	no	no	neg.	38.3	o.B.	no	no	neg.	38.4	o.B.	no	no	neg.
B		42	BV	2018-10-10	38.3	o.B.	no	no	RR Staph. Sciuri	38.2	o.B.	no	no	RF Strep. Agalactiae spp. dysgalactiae	38.3	o.B.	no	no	neg.
B		43	BV	2017-03-06	38	o.B.	no	no	RF Strep. Viridans group except S. pneumoniae	38.2	o.B.	no	no	neg.	38.3	o.B.	no	no	neg.
B		44	BV	2014-08-05	38.3	o.B.	no	no	neg.	38.4	o.B.	no	no	neg.	38.7	o.B.	no	no	neg.
B		45	BV	2016-09-08	38.3	o.B.	no	Pneumonia Treatment: Ceftifour	RF Strep. Uberis	38.6	o.B.	no	Pneumonia Treatment: Ceftifour	RR Strep. Viridans group except S.pneumoniae	38.3	o.B.	no	no	RF Strep. Viridans group except S. pneumoniae
B		46	FV	2018-01-21	38.2	o.B.	no	no	neg.	38.1	o.B.	no	no	LR Strep. Viridans group except S.pneumoniae	38.3	o.B.	no	no	neg.
B		47	FV	2018-11-27	38.1	o.B.	no	no	neg.	38.4	o.B.	no	no	RF Staph aureus	38.8	o.B.	no	no	RF+RR+LF+LR Staph saprophyticus
B	x	48	BV	2015-11-26	38.1	o.B.	no	Mastitis Treatment: Amoxicillin + Calvulansäure ,Cefoperazon), Mastitis Treatment: Cefoperazon, Enrofloaxcin	neg.	36.6	o.B.	no	Mastitis Treatment: Amoxicillin + Calvulansäure ,Cefoperazon, Mastitis Treatment: Cefoperazon, Enrofloaxcin	neg.	38.2	o.B.	no	no	neg.
B		49	FV	2019-05-13	38.3	o.B.	no	no	neg.	38.7	Fetlock joint right front: Skin injury	no	no	RF+RR+LR Strep. Viridans group except S. pneumoniae, LF Staph hyicus	38.4	o.B.	no	no	neg.
B		50	BV	2017-09-05	38.4	o.B.	no	no	RF Strep. Viridans group except S. pneumoniae	38.4	o.B.	no	no	neg.	38.1	o.B.	no	no	neg.
B	x	51	BV	2018-09-15	38.3	o.B.	no	no	neg.	38.4	o.B.	no	no	neg.	38.5	o.B.	no	no	RR Staph xylosus
B		52	FV	2015-10-09	38	Udder: left front dead	no	no	neg.	38.6	Udder: left front dead	no	no	RF Srep. Uberis	38	Udder: left front dead	no	no	neg.
B		53	FV	2019-11-10	38.1	o.B.	no	no	LR Strep. Viridans group except S. pneumoniae	38.2	o.B.	no	no	RF+RR+LR staph aureus	38.4	o.B.	no	no	neg.
B		54	BV	2014-11-07	38.2	o.B.	no	no	RF Strep. Viridans group except S. pneumoniae	38.1	o.B.	no	no	neg.	38.6	limps	no	no	neg.
B		55	FV	2019-04-26	38.3	o.B.	no	Pneumonia Treatment: Ceftifour	neg.	38.3	o.B.	no	Pneumonia Treatment: Ceftifour	RR Strep. Agalactiae spp dysgalactiae	40.7	Lungs: bilateral moderately inteinsived breath noise: Pneumonia	yes	no	neg.
B		56	FV	2019-06-14	38.3	o.B.	no	Pneumonia Treatment: Ceftifour	neg.	41.6	Lungs: bilateral moderately inteinsived breath noise	yes	Pneumonia Treatment: Ceftifour	neg.	38.3	o.B.	no	Pneumonia Treatment: Benzylpenicillinum-Procainum + Dihydrostreptomycinum	neg.
B		57	FV	2018-02-16	38.4	o.B.	no	no	neg.	38.1	o.B.	no	no	neg.	38.3	o.B.	no	no	neg.
B		58	FV	2018-01-21	38.9	o.B.	no	no	neg.	38.1	o.B.	no	no	RR Strep. Viridans group except S.pneumoniae	37.7	o.B.	no	no	LR Staph warneri
B		59	BV	2014-10-23	38.2	o.B.	no	no	neg.	38.3	o.B.	no	no	neg.	38.5	o.B.	no	no	neg.
B		60	BV	2017-09-06	38	o.B.	no	no	neg.	38.5	o.B.	no	no	RF Staph aureus	38.4	o.B.	no	no	neg.
B		61	FV	2019-04-25	38.3	o.B.	no	no	RF Strep. Viridans group except S. pneumoniae	38	o.B.	no	no	neg.	38.7	o.B.	no	no	neg.
B		62	FV	2019-10-02	38.1	o.B.	no	no	RR+LR Strep. Viridans group except S. pneumoniae	38.5	o.B.	no	no	neg.	38.3	o.B.	no	no	neg.
B		63	FV	2018-05-25	38.3	o.B.	no	no	RF Staph. Xylosus	38.4	o.B.	no	no	RR Staph aureus	38.2	o.B.	no	no	neg.
B		64	FV	2017-10-15	38.3	o.B.	no	Pneumonia Treatment: Ceftifour	neg.	38.2	o.B.	no	Pneumonia Treatment: Ceftifour	RR+LR Strep viridans group except S. pneumoniae	38.4	o.B.	no	no	neg.
B		65	FV	2017-08-23	38.4	Tarsal joint left skin lesion	no	Mastitis Treatment: Amoxicillin + Calvulansäure	neg.	38.3	Mastitis	no	Mastitis Treatment: Amoxicillin + Calvulansäure		38.4	o.B.	no	Mastitis Treatment: Amoxicillin + Calvulansäure	neg.
B		66	FV	2018-11-02	38.1	o.B.	no	no	neg.	38.4	o.B.	no	no	RF Strep. Viridans group except S. pneumoniae	38.5	o.B.	no	no	neg.
B	x	67	FV	2018-10-26	38.3	o.B.	no	no	neg.	38.6	o.B.	no	no	neg.	38.7	o.B.	no	no	neg.
B		68	FV	2016-01-07						38	o.B.	no	no	RF Strep. Viridans group except S.pneumoniae	38.6	o.B.	no	no	neg.
B		69	FV	2015-12-23											38.5	Udder: right front dead	no	no	neg.
			FV= Fleckvieh cattle			o.B = without special characteristics			Neg = negative
			BV= Braunvieh cattle						Staph = Staphylococcus
			HF = Hollstein Friesian						Strep = Streptococcus
									S. = Streptococcus
									coag. Neg. Staph = Coagulase negative Staphylococcus
									RF = Right front
									RR = Right rear
									LF = Left front
									LR = Left rear
