# Supplementary material for: Microbial dynamics in the ripening process of Vorarlberger Alpkäse: farm-specific variations at two Austrian alpine farms
Source: Front Microbiol. 2025 Aug 13;16:1617995. doi: 10.3389/fmicb.2025.1617995 (PMC12380632; doi:10.3389/fmicb.2025.1617995)
Supplement: Supplementary file 4 [file Table_4.xlsx]

## Sheet: Tabelle1
Supplementary Table 4: bacteriological analyses
Sampling point	Cow ID	Farm	Vitek_Result	Udder quarter	Am	Amc	Amx	Cn	Ceq	Cx	Cz	Efx	Gm	K	L	Mrb	N	Nf	Peng	Per	Sxt	Ti
P1	1	A	Coagulase negative Staphylococcus	A	S*	S	S*	S	S	S	S	S	S	S	S	S	S	S	R	S	S	S
P1	1	A	no pathogen detected	B
P1	1	A	no pathogen detected	C
P1	1	A	no pathogen detected	D
P1	2	A	Coagulase negative Staphylococcus	A	S*	S	S	S	S	S	S	S	S	S	S	S	S	S	S	S	S	S
P1	2	A	no pathogen detected	B
P1	2	A	no pathogen detected	C
P1	2	A	no pathogen detected	D
P1	3	A	no pathogen detected	A
P1	3	A	no pathogen detected	B
P1	3	A	no pathogen detected	C
P1	3	A	no pathogen detected	D
P1	4	A	no pathogen detected	A
P1	4	A	no pathogen detected	B
P1	4	A	no pathogen detected	C
P1	4	A	Staphylococcus aureus	D	S*	S	S	S	S	S	S	S	S	S	S	S	S	S	S	S	S	S
P1	5	A	no pathogen detected	A
P1	5	A	no pathogen detected	B
P1	5	A	no pathogen detected	C
P1	5	A	no pathogen detected	D
P1	6	A	no pathogen detected	A
P1	6	A	no pathogen detected	B
P1	6	A	no pathogen detected	C
P1	6	A	no pathogen detected	D
P1	7	A	no pathogen detected	A
P1	7	A	no pathogen detected	B
P1	7	A	no pathogen detected	C
P1	7	A	no pathogen detected	D
P1	8	A	Staphylococcus xylosus	A	S*	S	S	S	S	S	S	S	S	S	S	S	S	S	S	S	S	S
P1	8	A	no pathogen detected	B
P1	8	A	no pathogen detected	C
P1	8	A	no pathogen detected	D
P1	9	A	no pathogen detected	A
P1	9	A	no pathogen detected	B
P1	9	A	no pathogen detected	C
P1	9	A	no pathogen detected	D
P1	10	A	no pathogen detected	A
P1	10	A	no pathogen detected	B
P1	10	A	no pathogen detected	C
P1	10	A	no pathogen detected	D
P1	11	A	no pathogen detected	A
P1	11	A	no pathogen detected	B
P1	11	A	no pathogen detected	C
P1	11	A	no pathogen detected	D
P1	12	A	no pathogen detected	A
P1	12	A	no pathogen detected	B
P1	12	A	no pathogen detected	C
P1	12	A	no pathogen detected	D
P1	13	A	no pathogen detected	A
P1	13	A	no pathogen detected	B
P1	13	A	no pathogen detected	C
P1	13	A	no pathogen detected	D
P1	14	A	no pathogen detected	A
P1	14	A	no pathogen detected	B
P1	14	A	no pathogen detected	C
P1	14	A	no pathogen detected	D
P1	15	A	no pathogen detected	A
P1	15	A	no pathogen detected	B
P1	15	A	no pathogen detected	C
P1	15	A	no pathogen detected	D
P1	16	A	no pathogen detected	A
P1	16	A	no pathogen detected	B
P1	16	A	no pathogen detected	C
P1	16	A	no pathogen detected	D
P1	17	A	no pathogen detected	A
P1	17	A	no pathogen detected	B
P1	17	A	no pathogen detected	C
P1	17	A	no pathogen detected	D
P1	18	A	no pathogen detected	A
P1	18	A	no pathogen detected	B
P1	18	A	no pathogen detected	C
P1	18	A	no pathogen detected	D
P1	19	A	no pathogen detected	A
P1	19	A	no pathogen detected	B
P1	19	A	no pathogen detected	C
P1	19	A	no pathogen detected	D
P1	20	A	no pathogen detected	A
P1	20	A	no pathogen detected	B
P1	20	A	Streptococcus viridans group except S.pneumoniae	C	S	S	S	I	S*	I*	I	S*	R	R*	S*	S*	R*	I*	I	S*	R*	S*
P1	20	A	Streptococcus viridans group except S.pneumoniae	D	S	S	S	I	S*	I*	I	S*	R	R*	S*	S*	R*	I*	I	S*	R*	S*
P1	21	A	no pathogen detected	A
P1	21	A	no pathogen detected	B
P1	21	A	no pathogen detected	C
P1	21	A	no pathogen detected	D
P1	22	A	no pathogen detected	A
P1	22	A	no pathogen detected	B
P1	22	A	no pathogen detected	C
P1	22	A	no pathogen detected	D
P1	23	A	Staphylococcus epidermidis	A	S*	S	R	S	S	S	S	S	S	S	S	S	S	S	R	S	S	S
P1	23	A	no pathogen detected	B
P1	23	A	Staphylococcus epidermidis	C	S*	S	R	S	S	S	S	S	S	S	S	S	S	S	R	S	S	S
P1	23	A	no pathogen detected	D
P1	24	A	no pathogen detected	A
P1	24	A	no pathogen detected	B
P1	24	A	no pathogen detected	C
P1	24	A	no pathogen detected	D
P1	25	A	no pathogen detected	A
P1	25	A	no pathogen detected	B
P1	25	A	no pathogen detected	C
P1	25	A	no pathogen detected	D
P1	26	A	Coagulase negative Staphylococcus	A	S*	S	S*	S	S	S	S	S	S	S	S	S	S	S	R	S	S	S
P1	26	A	no pathogen detected	B
P1	26	A	no pathogen detected	C
P1	26	A	no pathogen detected	D
P1	27	A	no pathogen detected	A
P1	27	A	no pathogen detected	B
P1	27	A	no pathogen detected	C
P1	27	A	no pathogen detected	D
P2	1	A	Staphylococcus xylosus	A	S*	S	S*	S	S	S	S	S	S	S	S	S	S	S	R	S	S	S
P2	1	A	no pathogen detected	B
P2	1	A	no pathogen detected	C
P2	1	A	no pathogen detected	D
P2	2	A	no pathogen detected	A
P2	2	A	no pathogen detected	B
P2	2	A	no pathogen detected	C
P2	2	A	no pathogen detected	D
P2	3	A	no pathogen detected	A
P2	3	A	no pathogen detected	B
P2	3	A	no pathogen detected	C
P2	3	A	no pathogen detected	D
P2	4	A	no pathogen detected	A
P2	4	A	no pathogen detected	B
P2	4	A	no pathogen detected	C
P2	4	A	Staphylococcus aureus	D	S*	S	S	S	S	S	S	S	S	S	S	S	S	S	S	S	S	S
P2	5	A	no pathogen detected	A
P2	5	A	no pathogen detected	B
P2	5	A	no pathogen detected	C
P2	5	A	no pathogen detected	D
P2	6	A	no pathogen detected	A
P2	6	A	no pathogen detected	B
P2	6	A	no pathogen detected	C
P2	6	A	no pathogen detected	D
P2	7	A	no pathogen detected	A
P2	7	A	no pathogen detected	B
P2	7	A	no pathogen detected	C
P2	7	A	no pathogen detected	D
P2	8	A	no pathogen detected	A
P2	8	A	no pathogen detected	B
P2	8	A	no pathogen detected	C
P2	8	A	no pathogen detected	D
P2	9	A	Staphylococcus xylosus	A	S*	S	S	S	S	S	S	S	S	S	S	S	S	S	S	S	S	S
P2	9	A	no pathogen detected	B
P2	9	A	no pathogen detected	C
P2	9	A	no pathogen detected	D
P2	10	A	no pathogen detected	A
P2	10	A	no pathogen detected	B
P2	10	A	no pathogen detected	C
P2	10	A	Staphylococcus simulans	D	S*	S	S	S	S	S	S	S	S	S	S	S	S	S	S	S	S	S
P2	11	A	no pathogen detected	A
P2	11	A	no pathogen detected	B
P2	11	A	no pathogen detected	C
P2	11	A	no pathogen detected	D
P2	12	A	no pathogen detected	A
P2	12	A	no pathogen detected	B
P2	12	A	no pathogen detected	C
P2	12	A	no pathogen detected	D
P2	13	A	no pathogen detected	A
P2	13	A	no pathogen detected	B
P2	13	A	no pathogen detected	C
P2	13	A	no pathogen detected	D
P2	14	A	no pathogen detected	A
P2	14	A	no pathogen detected	B
P2	14	A	no pathogen detected	C
P2	14	A	no pathogen detected	D
P2	15	A	no pathogen detected	A
P2	15	A	no pathogen detected	B
P2	15	A	Staphylococcus aureus	C	S*	S	S	S	S	S	S	S	S	S	S	S	S	S	S	S	S	S
P2	15	A	no pathogen detected	D
P2	16	A	no pathogen detected	A
P2	16	A	no pathogen detected	B
P2	16	A	no pathogen detected	C
P2	16	A	no pathogen detected	D
P2	17	A	no pathogen detected	A
P2	17	A	no pathogen detected	B
P2	17	A	no pathogen detected	C
P2	17	A	no pathogen detected	D
P2	18	A	no pathogen detected	A
P2	18	A	no pathogen detected	B
P2	18	A	no pathogen detected	C
P2	18	A	no pathogen detected	D
P2	19	A	no pathogen detected	A
P2	19	A	no pathogen detected	B
P2	19	A	no pathogen detected	C
P2	19	A	no pathogen detected	D
P2	20	A	no pathogen detected	A
P2	20	A	no pathogen detected	B
P2	20	A	no pathogen detected	C
P2	20	A	no pathogen detected	D
P2	21	A	no pathogen detected	A
P2	21	A	no pathogen detected	B
P2	21	A	no pathogen detected	C
P2	21	A	no pathogen detected	D
P2	22	A	no pathogen detected	A
P2	22	A	no pathogen detected	B
P2	22	A	no pathogen detected	C
P2	22	A	no pathogen detected	D
P2	23	A	no pathogen detected	A
P2	23	A	no pathogen detected	B
P2	23	A	Staphylococcus epidermidis	C	S*	S	R	S	S	S	S	S	S	S	S	S	S	S	R	S	S	S
P2	23	A	no pathogen detected	D
P2	24	A	no pathogen detected	A
P2	24	A	no pathogen detected	B
P2	24	A	no pathogen detected	C
P2	24	A	no pathogen detected	D
P2	25	A	no pathogen detected	A
P2	25	A	no pathogen detected	B
P2	25	A	no pathogen detected	C
P2	25	A	no pathogen detected	D
P2	26	A	no pathogen detected	A
P2	26	A	no pathogen detected	B
P2	26	A	Streptococcus uberis	C	S	S	S	I	S*	I*	I	S*	R	R*	R*	S*	R*	I*	I	S*	R*	R*
P2	26	A	no pathogen detected	D
P2	27	A	no pathogen detected	A
P2	27	A	no pathogen detected	B
P2	27	A	no pathogen detected	C
P2	27	A	no pathogen detected	D
P3	3	A	no pathogen detected	A
P3	3	A	no pathogen detected	B
P3	3	A	no pathogen detected	C
P3	3	A	no pathogen detected	D
P3	4	A	no pathogen detected	A
P3	4	A	no pathogen detected	B
P3	4	A	no pathogen detected	C
P3	4	A	Staphylococcus aureus	D	S*	S	S	S	S	S	S	S	S	S	S	S	S	S	S	S	S	S
P3	6	A	no pathogen detected	A
P3	6	A	no pathogen detected	B
P3	6	A	no pathogen detected	C
P3	6	A	no pathogen detected	D
P3	7	A	no pathogen detected	A
P3	7	A	no pathogen detected	B
P3	7	A	no pathogen detected	C
P3	7	A	no pathogen detected	D
P3	8	A	no pathogen detected	A
P3	8	A	no pathogen detected	B
P3	8	A	no pathogen detected	C
P3	8	A	no pathogen detected	D
P3	10	A	no pathogen detected	A
P3	10	A	Staphylococcus haemolyticus	B	S*	S	S	S	S	S	S	S	S	S	S	S	S	S	S	S	S	S
P3	10	A	no pathogen detected	C
P3	10	A	no pathogen detected	D
P3	11	A	no pathogen detected	A
P3	11	A	no pathogen detected	B
P3	11	A	no pathogen detected	C
P3	11	A	no pathogen detected	D
P3	12	A	Staphylococcus haemolyticus	A	S*	S	S	S	S	S	S	S	S	S	S	S	S	S	S	S	S	S
P3	12	A	Staphylococcus haemolyticus	B	S*	S	S	S	S	S	S	S	S	S	S	S	S	S	S	S	S	S
P3	12	A	no pathogen detected	C
P3	12	A	no pathogen detected	D
P3	13	A	no pathogen detected	A
P3	13	A	Staphylococcus hominis ssp hominis	B	S*	S	R	S	S	S	S	S	S	S	S	S	S	S	R	S	S	S
P3	13	A	no pathogen detected	C
P3	13	A	no pathogen detected	D
P3	14	A	no pathogen detected	A
P3	14	A	no pathogen detected	B
P3	14	A	no pathogen detected	C
P3	14	A	no pathogen detected	D
P3	15	A	no pathogen detected	A
P3	15	A	no pathogen detected	B
P3	15	A	no pathogen detected	C
P3	15	A	no pathogen detected	D
P3	16	A	no pathogen detected	A
P3	16	A	no pathogen detected	B
P3	16	A	no pathogen detected	C
P3	16	A	no pathogen detected	D
P3	17	A	no pathogen detected	A
P3	17	A	no pathogen detected	B
P3	17	A	no pathogen detected	C
P3	17	A	no pathogen detected	D
P3	18	A	no pathogen detected	A
P3	18	A	no pathogen detected	B
P3	18	A	no pathogen detected	C
P3	18	A	no pathogen detected	D
P3	19	A	no pathogen detected	A
P3	19	A	no pathogen detected	B
P3	19	A	no pathogen detected	C
P3	19	A	no pathogen detected	D
P3	20	A	no pathogen detected	A
P3	20	A	no pathogen detected	B
P3	20	A	no pathogen detected	C
P3	20	A	no pathogen detected	D
P3	21	A	no pathogen detected	A
P3	21	A	no pathogen detected	B
P3	21	A	no pathogen detected	C
P3	21	A	no pathogen detected	D
P3	23	A	Staphylococcus saprophyticus	A	S*	S	S*	S	S	S	S	S	S	S	S	S	S	S	R	S	S	S
P3	23	A	no pathogen detected	B
P3	23	A	no pathogen detected	C
P3	23	A	no pathogen detected	D
P3	24	A	no pathogen detected	A
P3	24	A	no pathogen detected	B
P3	24	A	no pathogen detected	C
P3	24	A	no pathogen detected	D
P3	25	A	no pathogen detected	A
P3	25	A	no pathogen detected	B
P3	25	A	Streptococcus viridans group except S.pneumoniae	C	S	S	S	S	S*	S*	S	S*	R	R*	I*	S*	R*	S*	S	S*	R*	S*
P3	25	A	Streptococcus viridans group except S.pneumoniae	D	S	S	S	S	S*	S*	S	S*	R	R*	I*	S*	R*	S*	S	S*	R*	S*
P3	26	A	no pathogen detected	A
P3	26	A	no pathogen detected	B
P3	26	A	no pathogen detected	C
P3	26	A	no pathogen detected	D
P3	27	A	no pathogen detected	A
P3	27	A	no pathogen detected	B
P3	27	A	no pathogen detected	C
P3	27	A	no pathogen detected	D
P1	1	B	no pathogen detected	A
P1	1	B	no pathogen detected	B
P1	1	B	no pathogen detected	C
P1	1	B	no pathogen detected	D
P1	2	B	Staphylococcus aureus	A	S*	S	S	S	S	S	S	S	S	S	S	S	S	S	S	S	S	S
P1	2	B	no pathogen detected	B
P1	2	B	no pathogen detected	C
P1	2	B	Staphylococcus aureus	D	S*	S	S	S	S	S	S	S	S	S	S	S	S	S	S	S	S	S
P1	3	B	Coagulase negative Staphylococcus	A	S*	S	S*	S	S	S	S	S	S	S	S	S	S	S	R	S	S	S
P1	3	B	no pathogen detected	B
P1	3	B	Coagulase negative Staphylococcus	C	S*	S	S*	S	S	S	S	S	S	S	S	S	S	S	R	S	S	S
P1	3	B	no pathogen detected	D
P1	4	B	no pathogen detected	A
P1	4	B	Coagulase negative Staphylococcus	B	S*	S	S*	S	S	S	S	S	S	S	S	S	S	S	R	S	S	S
P1	4	B	no pathogen detected	C
P1	4	B	no pathogen detected	D
P1	5	B	Coagulase negative Staphylococcus	A	S*	S	S*	S	S	S	S	S	S	S	S	S	S	S	R	S	S	S
P1	5	B	Coagulase negative Staphylococcus	B	S*	S	S*	S	S	S	S	S	S	S	S	S	S	S	R	S	S	S
P1	5	B	Coagulase negative Staphylococcus	C	S*	S	S*	S	S	S	S	S	S	S	S	S	S	S	R	S	S	S
P1	5	B	no pathogen detected	D
P1	6	B	no pathogen detected	A
P1	6	B	no pathogen detected	B
P1	6	B	no pathogen detected	C
P1	6	B	no pathogen detected	D
P1	7	B	no pathogen detected	A
P1	7	B	Streptococcus viridans group except S.pneumoniae	B	S	S	S	I	S*	I*	I	S*	R	R*	S*	S*	R*	I*	I	S*	R*	S*
P1	7	B	no pathogen detected	C
P1	7	B	Streptococcus viridans group except S.pneumoniae	D	S	S	S	I	S*	I*	I	S*	R	R*	S*	S*	R*	I*	I	S*	R*	S*
P1	8	B	Staphylococcus xylosus	A	S*	S	S*	S	S	S	S	S	S	S	S	S	S	S	R	S	S	S
P1	8	B	Staphylococcus xylosus	B	S*	S	S*	S	S	S	S	S	S	S	S	S	S	S	R	S	S	S
P1	8	B	no pathogen detected	C
P1	8	B	no pathogen detected	D
P1	9	B	no pathogen detected	A
P1	9	B	Staphylococcus xylosus	B	S*	S	S	S	S	S	S	S	S	S	S	S	S	S	S	S	S	S
P1	9	B	no pathogen detected	C
P1	9	B	no pathogen detected	D
P1	10	B	no pathogen detected	A
P1	10	B	no pathogen detected	B
P1	10	B	no pathogen detected	C
P1	10	B	no pathogen detected	D
P1	11	B	no pathogen detected	A
P1	11	B	no pathogen detected	B
P1	11	B	Coagulase negative Staphylococcus	C	S*	S	S*	S	S	S	S	S	S	S	R	S	S	S	R	S	S	S
P1	11	B	no pathogen detected	D
P1	12	B	no pathogen detected	A
P1	12	B	Staphylococcus xylosus	B	S*	S	S	S	S	S	S	S	S	S	S	S	S	S	S	S	S	S
P1	12	B	no pathogen detected	C
P1	12	B	Staphylococcus xylosus	D	S*	S	S	S	S	S	S	S	S	S	S	S	S	S	S	S	S	S
P1	13	B	no pathogen detected	A
P1	13	B	no pathogen detected	B
P1	13	B	no pathogen detected	C
P1	13	B	no pathogen detected	D
P1	14	B	no pathogen detected	A
P1	14	B	Coagulase negative Staphylococcus	B	S*	S	S*	S	S	S	S	S	S	S	S	S	S	S	R	S	S	S
P1	14	B	no pathogen detected	C
P1	14	B	Coagulase negative Staphylococcus	D	S*	S	S*	S	S	S	S	S	S	S	S	S	S	S	R	S	S	S
P1	15	B	no pathogen detected	A
P1	15	B	no pathogen detected	B
P1	15	B	Coagulase negative Staphylococcus	C	S*	S	S*	S	S	S	S	S	S	S	S	S	S	S	R	S	S	S
P1	15	B	no pathogen detected	D
P1	16	B	Streptococcus viridans group except S.pneumoniae	A	S	S	S	I	S*	I*	I	S*	R	R*	S*	S*	R*	I*	I	S*	R*	S*
P1	16	B	Streptococcus viridans group except S.pneumoniae	B	S	S	S	I	S*	I*	I	S*	R	R*	S*	S*	R*	I*	I	S*	R*	S*
P1	16	B	no pathogen detected	C
P1	16	B	Streptococcus viridans group except S.pneumoniae	D	S	S	S	I	S*	I*	I	S*	R	R*	S*	S*	R*	I*	I	S*	R*	S*
P1	17	B	Coagulase negative Staphylococcus	A	S*	S	S*	S	S	S	S	S	S	S	S	S	S	S	R	S	S	S
P1	17	B	no pathogen detected	B
P1	17	B	Coagulase negative Staphylococcus	C	S*	S	S*	S	S	S	S	S	S	S	S	S	S	S	R	S	S	S
P1	17	B	no pathogen detected	D
P1	18	B	no pathogen detected	A
P1	18	B	no pathogen detected	B
P1	18	B	no pathogen detected	C
P1	18	B	no pathogen detected	D
P1	19	B	no pathogen detected	A
P1	19	B	no pathogen detected	B
P1	19	B	Klebsiella oxytoca	C	R	S	R	S	S	R*	S	S	S	S*	R*	S	S	R*	R*	S	S	R*
P1	19	B	no pathogen detected	D
P1	20	B	no pathogen detected	A
P1	20	B	no pathogen detected	B
P1	20	B	Klebsiella oxytoca	C	R	S	R	S	S	R*	S	S	S	S*	R*	S	S	R*	R*	S	S	R*
P1	20	B	no pathogen detected	D
P1	21	B	no pathogen detected	A
P1	21	B	no pathogen detected	B
P1	21	B	no pathogen detected	C
P1	21	B	no pathogen detected	D
P1	22	B	no pathogen detected	A
P1	22	B	no pathogen detected	B
P1	22	B	no pathogen detected	C
P1	22	B	no pathogen detected	D
P1	23	B	no pathogen detected	A
P1	23	B	no pathogen detected	B
P1	23	B	no pathogen detected	C
P1	23	B	no pathogen detected	D
P1	24	B	Staphylococcus xylosus	A	S*	S	S	S	S	S	S	S	S	S	R	S	S	S	S	S	S	S
P1	24	B	no pathogen detected	B
P1	24	B	Staphylococcus xylosus	C	S*	S	S	S	S	S	S	S	S	S	R	S	S	S	S	S	S	S
P1	24	B	no pathogen detected	D
P1	25	B	no pathogen detected	A
P1	25	B	no pathogen detected	B
P1	25	B	no pathogen detected	C
P1	25	B	no pathogen detected	D
P1	26	B	no pathogen detected	A
P1	26	B	no pathogen detected	B
P1	26	B	no pathogen detected	C
P1	26	B	no pathogen detected	D
P1	27	B	no pathogen detected	A
P1	27	B	Staphylococcus xylosus	B	S*	S	S	S	S	S	S	S	S	S	R	S	S	S	S	S	S	S
P1	27	B	Staphylococcus xylosus	C	S*	S	S	S	S	S	S	S	S	S	R	S	S	S	S	S	S	S
P1	27	B	no pathogen detected	D
P1	28	B	no pathogen detected	A
P1	28	B	no pathogen detected	B
P1	28	B	no pathogen detected	C
P1	28	B	no pathogen detected	D
P1	29	B	no pathogen detected	A
P1	29	B	no pathogen detected	B
P1	29	B	no pathogen detected	C
P1	29	B	no pathogen detected	D
P1	30	B	no pathogen detected	A
P1	30	B	no pathogen detected	B
P1	30	B	no pathogen detected	C
P1	30	B	no pathogen detected	D
P1	31	B	no pathogen detected	A
P1	31	B	no pathogen detected	B
P1	31	B	no pathogen detected	C
P1	31	B	no pathogen detected	D
P1	32	B	no pathogen detected	A
P1	32	B	no pathogen detected	B
P1	32	B	no pathogen detected	C
P1	32	B	no pathogen detected	D
P1	33	B	no pathogen detected	A
P1	33	B	no pathogen detected	B
P1	33	B	no pathogen detected	C
P1	33	B	no pathogen detected	D
P1	34	B	no pathogen detected	A
P1	34	B	Streptococcus viridans group except S.pneumoniae	B	S	S	S	I	S*	I*	I	S*	R	R*	S*	S*	R*	I*	I	S*	R*	S*
P1	34	B	no pathogen detected	C
P1	34	B	Streptococcus viridans group except S.pneumoniae	D	S	S	S	I	S*	I*	I	S*	R	R*	S*	S*	R*	I*	I	S*	R*	S*
P1	35	B	no pathogen detected	A
P1	35	B	no pathogen detected	B
P1	35	B	no pathogen detected	C
P1	35	B	no pathogen detected	D
P1	36	B	no pathogen detected	A
P1	36	B	no pathogen detected	B
P1	36	B	no pathogen detected	C
P1	36	B	no pathogen detected	D
P1	37	B	no pathogen detected	A
P1	37	B	no pathogen detected	B
P1	37	B	no pathogen detected	C
P1	37	B	no pathogen detected	D
P1	38	B	no pathogen detected	A
P1	38	B	no pathogen detected	B
P1	38	B	no pathogen detected	C
P1	38	B	no pathogen detected	D
P1	39	B	no pathogen detected	A
P1	39	B	no pathogen detected	B
P1	39	B	no pathogen detected	C
P1	39	B	Streptococcus viridans group except S.pneumoniae	D	S	S	S	I	S*	I*	I	S*	R	R*	S*	S*	R*	I*	I	S*	R*	S*
P1	40	B	Streptococcus viridans group except S.pneumoniae	A	S	S	S	I	S*	I*	I	S*	R	R*	S*	S*	R*	I*	I	S*	R*	S*
P1	40	B	no pathogen detected	B
P1	40	B	no pathogen detected	C
P1	40	B	no pathogen detected	D
P1	41	B	no pathogen detected	A
P1	41	B	no pathogen detected	B
P1	41	B	no pathogen detected	C
P1	41	B	no pathogen detected	D
P1	42	B	no pathogen detected	A
P1	42	B	Staphylococcus sciuri	B	S*	S	R	S	S	S	S	S	S	S	R	S	S	S	R	S	S	R
P1	42	B	no pathogen detected	C
P1	42	B	no pathogen detected	D
P1	43	B	no pathogen detected	A
P1	43	B	Streptococcus viridans group except S.pneumoniae	B	S	S	S	I	S*	I*	I	S*	R	R*	S*	S*	R*	I*	I	S*	R*	S*
P1	43	B	no pathogen detected	C
P1	43	B	no pathogen detected	D
P1	44	B	no pathogen detected	A
P1	44	B	no pathogen detected	B
P1	44	B	no pathogen detected	C
P1	44	B	no pathogen detected	D
P1	45	B	Streptococcus uberis	A	S	S	S	I	I*	I*	I	S*	R	R*	R*	S*	R*	I*	I	I*	R*	I*
P1	45	B	no pathogen detected	B
P1	45	B	no pathogen detected	C
P1	45	B	no pathogen detected	D
P1	46	B	no pathogen detected	A
P1	46	B	no pathogen detected	B
P1	46	B	no pathogen detected	C
P1	46	B	no pathogen detected	D
P1	47	B	no pathogen detected	A
P1	47	B	no pathogen detected	B
P1	47	B	no pathogen detected	C
P1	47	B	no pathogen detected	D
P1	48	B	no pathogen detected	A
P1	48	B	no pathogen detected	B
P1	48	B	no pathogen detected	C
P1	48	B	no pathogen detected	D
P1	49	B	no pathogen detected	A
P1	49	B	no pathogen detected	B
P1	49	B	no pathogen detected	C
P1	49	B	no pathogen detected	D
P1	50	B	Streptococcus viridans group except S.pneumoniae	A	S	S	S	I	S*	I*	I	S*	R	R*	S*	S*	R*	I*	I	S*	R*	S*
P1	50	B	no pathogen detected	B
P1	50	B	no pathogen detected	C
P1	50	B	no pathogen detected	D
P1	51	B	no pathogen detected	A
P1	51	B	no pathogen detected	B
P1	51	B	no pathogen detected	C
P1	51	B	no pathogen detected	D
P1	52	B	no pathogen detected	A
P1	52	B	no pathogen detected	B
P1	52	B	no pathogen detected	D
P1	53	B	no pathogen detected	A
P1	53	B	no pathogen detected	B
P1	53	B	no pathogen detected	C
P1	53	B	Streptococcus viridans group except S.pneumoniae	D	S	S	S	I	S*	I*	I	S*	R	R*	I*	S*	R*	I*	I	S*	R*	S*
P1	54	B	Streptococcus viridans group except S.pneumoniae	A	S	S	S	I	S*	I*	I	S*	R	R*	I*	S*	R*	I*	I	S*	R*	S*
P1	54	B	no pathogen detected	B
P1	54	B	no pathogen detected	C
P1	54	B	no pathogen detected	D
P1	55	B	no pathogen detected	A
P1	55	B	no pathogen detected	B
P1	55	B	no pathogen detected	C
P1	55	B	no pathogen detected	D
P1	56	B	no pathogen detected	A
P1	56	B	no pathogen detected	B
P1	56	B	no pathogen detected	C
P1	56	B	no pathogen detected	D
P1	57	B	no pathogen detected	A
P1	57	B	no pathogen detected	B
P1	57	B	no pathogen detected	C
P1	57	B	no pathogen detected	D
P1	58	B	no pathogen detected	A
P1	58	B	no pathogen detected	B
P1	58	B	no pathogen detected	C
P1	58	B	no pathogen detected	D
P1	59	B	no pathogen detected	A
P1	59	B	no pathogen detected	B
P1	59	B	no pathogen detected	C
P1	59	B	no pathogen detected	D
P1	60	B	no pathogen detected	A
P1	60	B	no pathogen detected	B
P1	60	B	no pathogen detected	C
P1	60	B	no pathogen detected	D
P1	61	B	Streptococcus viridans group except S.pneumoniae	A	S	S	S	I	S*	I*	I	S*	R	R*	I*	S*	R*	I*	I	S*	R*	S*
P1	61	B	no pathogen detected	B
P1	61	B	no pathogen detected	C
P1	61	B	no pathogen detected	D
P1	62	B	Streptococcus viridans group except S.pneumoniae	A	S	S	S	I	S*	I*	I	S*	R	R*	I*	S*	R*	I*	I	S*	R*	S*
P1	62	B	no pathogen detected	B
P1	62	B	no pathogen detected	C
P1	62	B	Streptococcus viridans group except S.pneumoniae	D	S	S	S	I	S*	I*	I	S*	R	R*	I*	S*	R*	I*	I	S*	R*	S*
P1	63	B	Staphylococcus xylosus	A	S*	S	S*	S	S	S	S	S	S	S	S	S	S	S	R	S	S	S
P1	63	B	no pathogen detected	B
P1	63	B	no pathogen detected	C
P1	63	B	no pathogen detected	D
P1	64	B	no pathogen detected	A
P1	64	B	no pathogen detected	B
P1	64	B	no pathogen detected	C
P1	64	B	no pathogen detected	D
P1	65	B	no pathogen detected	A
P1	65	B	no pathogen detected	B
P1	65	B	no pathogen detected	C
P1	65	B	no pathogen detected	D
P1	66	B	no pathogen detected	A
P1	66	B	no pathogen detected	B
P1	66	B	no pathogen detected	C
P1	66	B	no pathogen detected	D
P1	67	B	no pathogen detected	A
P1	67	B	no pathogen detected	B
P1	67	B	no pathogen detected	C
P1	67	B	no pathogen detected	D
P2	1	B	no pathogen detected	A
P2	1	B	Streptococcus viridans group except S.pneumoniae	B	S	S	S	I	S*	I*	I	S*	R	R*	R*	S*	R*	I*	I	S*	R*	I*
P2	1	B	no pathogen detected	C
P2	1	B	no pathogen detected	D
P2	2	B	no pathogen detected	A
P2	2	B	no pathogen detected	B
P2	2	B	no pathogen detected	C
P2	2	B	Staphylococcus aureus	D	S*	S	S	S	S	S	S	S	S	S	S	S	S	S	S	S	S	S
P2	3	B	no pathogen detected	A
P2	3	B	no pathogen detected	B
P2	3	B	no pathogen detected	C
P2	3	B	no pathogen detected	D
P2	4	B	no pathogen detected	A
P2	4	B	no pathogen detected	B
P2	4	B	no pathogen detected	C
P2	4	B	no pathogen detected	D
P2	5	B	no pathogen detected	A
P2	5	B	Streptococcus viridans group except S.pneumoniae	B	S	S	S	S	S*	S*	S	S*	R	R*	R*	S*	R*	S*	S	S*	R*	I*
P2	5	B	no pathogen detected	C
P2	5	B	Streptococcus viridans group except S.pneumoniae	D	S	S	S	S	S*	S*	S	S*	R	R*	R*	S*	R*	S*	S	S*	R*	I*
P2	6	B	no pathogen detected	A
P2	6	B	Staphylococcus aureus	B	S*	S	R	S	S	S	S	S	S	S	S	S	S	S	R	S	S	S
P2	6	B	no pathogen detected	C
P2	6	B	Staphylococcus aureus	D	S*	S	R	S	S	S	S	S	S	S	S	S	S	S	R	S	S	S
P2	7	B	no pathogen detected	A
P2	7	B	no pathogen detected	B
P2	7	B	no pathogen detected	C
P2	7	B	no pathogen detected	D
P2	8	B	no pathogen detected	A
P2	8	B	Streptococcus viridans group except S.pneumoniae	B	S	S	S	I	I*	I*	I	S*	R	R*	R*	S*	R*	I*	I	I*	R*	I*
P2	8	B	no pathogen detected	C
P2	8	B	no pathogen detected	D
P2	9	B	no pathogen detected	A
P2	9	B	no pathogen detected	B
P2	9	B	no pathogen detected	C
P2	9	B	Streptococcus viridans group except S.pneumoniae	D	S	S	S	I	S*	I*	I	S*	R	R*	R*	S*	R*	I*	I	S*	R*	I*
P2	10	B	Streptococcus uberis	A	S	S	S	S*	S	S*	S	S*	R	R*	S*	S*	R*	S*	S	S*	R*	S*
P2	10	B	no pathogen detected	B
P2	10	B	Streptococcus uberis	C	S	S	S	S*	S	S*	S	S*	R	R*	S*	S*	R*	S*	S	S*	R*	S*
P2	10	B	no pathogen detected	D
P2	11	B	no pathogen detected	A
P2	11	B	no pathogen detected	B
P2	11	B	no pathogen detected	C
P2	11	B	no pathogen detected	D
P2	12	B	Staphylococcus warneri	A	S*	S	S	S	S	S	S	S	S	S	S	S	S	S	S	S	S	S
P2	12	B	no pathogen detected	B
P2	12	B	no pathogen detected	C
P2	12	B	no pathogen detected	D
P2	13	B	no pathogen detected	A
P2	13	B	Streptococcus uberis	B	S	S	S	S	S*	S*	S	S*	R	R*	S*	S*	R*	S*	S	S*	R*	S*
P2	13	B	no pathogen detected	C
P2	13	B	no pathogen detected	D
P2	14	B	Streptococcus dysgalactiae ssp dysgalactiae	A	S	S	S	S	S*	S*	S	S*	R	R*	S*	S*	R*	S*	S	S*	S	S*
P2	14	B	no pathogen detected	B
P2	14	B	no pathogen detected	C
P2	14	B	no pathogen detected	D
P2	15	B	no pathogen detected	A
P2	15	B	no pathogen detected	B
P2	15	B	no pathogen detected	C
P2	15	B	Streptococcus viridans group except S.pneumoniae	D	S	S	S	I	I*	I*	I	S*	R	R*	R*	S*	R*	I*	I	I*	R*	I*
P2	16	B	Streptococcus viridans group except S.pneumoniae	A	S	S	S	I	I*	I*	I	S*	R	R*	R*	S*	R*	I*	I	I*	R*	I*
P2	16	B	no pathogen detected	B
P2	16	B	Streptococcus viridans group except S.pneumoniae	C	S	S	S	I	I*	I*	I	S*	R	R*	R*	S*	R*	I*	I	I*	R*	I*
P2	16	B	no pathogen detected	D
P2	17	B	no pathogen detected	A
P2	17	B	no pathogen detected	B
P2	17	B	no pathogen detected	C
P2	17	B	Streptococcus viridans group except S.pneumoniae	D	S	S	S	I	I*	I*	I	S*	R	R*	R*	S*	R*	I*	I	I*	R*	I*
P2	18	B	no pathogen detected	A
P2	18	B	no pathogen detected	B
P2	18	B	no pathogen detected	C
P2	18	B	no pathogen detected	D
P2	19	B	Klebsiella oxytoca	A	R	S	R	S	S	R*	S	S	S	S*	R*	S	S	R*	R*	S	S	R*
P2	19	B	no pathogen detected	B
P2	19	B	Klebsiella oxytoca	C	R	S	R	S	S	R*	S	S	S	S*	R*	S	S	R*	R*	S	S	R*
P2	19	B	Klebsiella oxytoca	D	R	S	R	S	S	R*	S	S	S	S*	R*	S	S	R*	R*	S	S	R*
P2	20	B	no pathogen detected	A
P2	20	B	Staphylococcus warneri	B	S*	S	S	S	S	S	S	S	S	S	S	S	S	S	S	S	S	S
P2	20	B	no pathogen detected	C
P2	20	B	no pathogen detected	D
P2	21	B	Streptococcus viridans group except S.pneumoniae	A	S	S	S	I	S*	I*	I	S*	R	R*	R*	S*	R*	I*	I	S*	R*	I*
P2	21	B	no pathogen detected	B
P2	21	B	no pathogen detected	C
P2	21	B	no pathogen detected	D
P2	22	B	Streptococcus viridans group except S.pneumoniae	A	S	S	S	S	S*	S*	S	S*	R	R*	R*	S*	R*	S*	S	S*	R*	I*
P2	22	B	no pathogen detected	B
P2	22	B	no pathogen detected	C
P2	22	B	no pathogen detected	D
P2	23	B	Streptococcus viridans group except S.pneumoniae	A	S	S	S	I	S*	I*	I	S*	R	R*	R*	S*	R*	I*	I	S*	R*	I*
P2	23	B	no pathogen detected	B
P2	23	B	no pathogen detected	C
P2	23	B	no pathogen detected	D
P2	24	B	no pathogen detected	A
P2	24	B	Staphylococcus aureus	B	S*	S	S	S	S	S	S	S	S	S	S	S	S	S	S	S	S	S
P2	24	B	Staphylococcus aureus	C	S*	S	S	S	S	S	S	S	S	S	S	S	S	S	S	S	S	S
P2	24	B	no pathogen detected	D
P2	25	B	no pathogen detected	A
P2	25	B	no pathogen detected	B
P2	25	B	Streptococcus viridans group except S.pneumoniae	C	S	S	S	I	I*	I*	I	S*	R	R*	R*	S*	R*	I*	I	I*	R*	I*
P2	25	B	no pathogen detected	D
P2	26	B	no pathogen detected	A
P2	26	B	Streptococcus uberis	B	S	S	S	I	S*	I*	I	S*	R	R*		S*	R*	I*	I	S*	R*	S*
P2	26	B	Streptococcus uberis	C	S	S	S	I	S*	I*	I	S*	R	R*		S*	R*	I*	I	S*	R*	S*
P2	26	B	Streptococcus uberis	D	S	S	S	I	S*	I*	I	S*	R	R*		S*	R*	I*	I	S*	R*	S*
P2	27	B	no pathogen detected	A
P2	27	B	no pathogen detected	B
P2	27	B	no pathogen detected	C
P2	27	B	no pathogen detected	D
P2	28	B	Streptococcus dysgalactiae ssp dysgalactiae	A	S	S	S	S	S*	S*	S	S*	R	R*	S*	S*	R*	S*	S	S*	S	S*
P2	28	B	no pathogen detected	B
P2	28	B	Streptococcus dysgalactiae ssp dysgalactiae	C	S	S	S	S	S*	S*	S	S*	R	R*	S*	S*	R*	S*	S	S*	S	S*
P2	28	B	Streptococcus dysgalactiae ssp dysgalactiae	D	S	S	S	S	S*	S*	S	S*	R	R*	S*	S*	R*	S*	S	S*	S	S*
P2	29	B	Streptococcus viridans group except S.pneumoniae	A	S	S	S	S*	I	I*	I	S*	R	R*	S*	S*	R*	I*	I	S*	R*	S*
P2	29	B	no pathogen detected	B
P2	29	B	no pathogen detected	C
P2	29	B	no pathogen detected	D
P2	30	B	no pathogen detected	A
P2	30	B	no pathogen detected	B
P2	30	B	Staphylococcus chromogenes	C	S*	S	S	S	S	S	S	S	S	S	S	S	S	S	S	S	S	S
P2	30	B	no pathogen detected	D
P2	31	B	no pathogen detected	A
P2	31	B	no pathogen detected	B
P2	31	B	no pathogen detected	C
P2	31	B	no pathogen detected	D
P2	32	B	no pathogen detected	A
P2	32	B	no pathogen detected	B
P2	32	B	no pathogen detected	C
P2	32	B	no pathogen detected	D
P2	33	B	no pathogen detected	A
P2	33	B	no pathogen detected	B
P2	33	B	no pathogen detected	C
P2	33	B	no pathogen detected	D
P2	34	B	no pathogen detected	A
P2	34	B	no pathogen detected	B
P2	34	B	no pathogen detected	C
P2	34	B	no pathogen detected	D
P2	35	B	no pathogen detected	A
P2	35	B	no pathogen detected	B
P2	35	B	no pathogen detected	C
P2	35	B	Staphylococcus warneri	D	S*	S	S	S	S	S	S	S	S	S	S	S	S	S	S	S	S	S
P2	36	B	no pathogen detected	A
P2	36	B	no pathogen detected	B
P2	36	B	no pathogen detected	C
P2	36	B	no pathogen detected	D
P2	37	B	no pathogen detected	A
P2	37	B	no pathogen detected	B
P2	37	B	no pathogen detected	C
P2	37	B	no pathogen detected	D
P2	38	B	Streptococcus viridans group except S.pneumoniae	A	S	S	S	I	I*	I*	I	S*	R	R*	R*	S*	R*	I*	I	I*	R*	I*
P2	38	B	no pathogen detected	B
P2	38	B	no pathogen detected	C
P2	38	B	no pathogen detected	D
P2	39	B	no pathogen detected	A
P2	39	B	no pathogen detected	B
P2	39	B	no pathogen detected	C
P2	39	B	no pathogen detected	D
P2	40	B	Streptococcus viridans group except S.pneumoniae	A	S	S	S	I	S*	I*	I	S*	R	R*	R*	S*	R*	I*	I	S*	R*	I*
P2	40	B	Streptococcus viridans group except S.pneumoniae	B	S	S	S	I	S*	I*	I	S*	R	R*	R*	S*	R*	I*	I	S*	R*	I*
P2	40	B	no pathogen detected	C
P2	40	B	no pathogen detected	D
P2	41	B	no pathogen detected	A
P2	41	B	no pathogen detected	B
P2	41	B	no pathogen detected	C
P2	41	B	no pathogen detected	D
P2	42	B	Streptococcus dysgalactiae ssp dysgalactiae	A	S	S	S	S	S*	S*	S	S*	R	R*	S*	S*	R*	S*	S	S*	S	S*
P2	42	B	no pathogen detected	B
P2	42	B	no pathogen detected	C
P2	42	B	no pathogen detected	D
P2	43	B	no pathogen detected	A
P2	43	B	no pathogen detected	B
P2	43	B	no pathogen detected	C
P2	43	B	no pathogen detected	D
P2	44	B	no pathogen detected	A
P2	44	B	no pathogen detected	B
P2	44	B	no pathogen detected	C
P2	44	B	no pathogen detected	D
P2	45	B	no pathogen detected	A
P2	45	B	Streptococcus viridans group except S.pneumoniae	B	S	S	S	I	S*	I*	I	S*	R	R*	R*	S*	R*	I*	I	S*	R*	I*
P2	45	B	no pathogen detected	C
P2	45	B	no pathogen detected	D
P2	46	B	no pathogen detected	A
P2	46	B	no pathogen detected	B
P2	46	B	Streptococcus viridans group except S.pneumoniae	C	S	S	S	I	S*	I*	I	S*	R	R*	R*	S*	R*	I*	I	S*	R*	I*
P2	46	B	no pathogen detected	D
P2	47	B	no pathogen detected	A
P2	47	B	Staphylococcus aureus	B	S*	S	R	S	S	S	S	S	S	S	R	S	S	S	R	S	R	S
P2	47	B	no pathogen detected	C
P2	47	B	no pathogen detected	D
P2	48	B	no pathogen detected	A
P2	48	B	no pathogen detected	B
P2	48	B	no pathogen detected	C
P2	48	B	no pathogen detected	D
P2	49	B	Streptococcus viridans group except S.pneumoniae	A	S	S	S	S	S*	S*	S	S*	R	R*	R*	S*	R*	S*	S	S*	R*	I*
P2	49	B	Streptococcus viridans group except S.pneumoniae	B	S	S	S	S	S*	S*	S	S*	R	R*	R*	S*	R*	S*	S	S*	R*	I*
P2	49	B	Staphylococcus hyicus	C	S*	S	S	S	S	S	S	S	S	S	S	S	S	S	S	S	S	S
P2	49	B	Streptococcus viridans group except S.pneumoniae	D	S	S	S	S	S*	S*	S	S*	R	R*	R*	S*	R*	S*	S	S*	R*	I*
P2	50	B	no pathogen detected	A
P2	50	B	no pathogen detected	B
P2	50	B	no pathogen detected	C
P2	50	B	no pathogen detected	D
P2	51	B	no pathogen detected	A
P2	51	B	no pathogen detected	B
P2	51	B	no pathogen detected	C
P2	51	B	no pathogen detected	D
P2	52	B	Streptococcus uberis	A	S	S	S	S	S*	S*	S	S*	R	R*	S*	S*	R*	S*	S	S*	R*	S*
P2	52	B	no pathogen detected	B
P2	52	B	no pathogen detected	D
P2	53	B	Staphylococcus aureus	A	R*	R	R	R	R	R	R	S	S	S	R	S	S	R	R	R	S	S
P2	53	B	Staphylococcus aureus	B	R*	R	R	R	R	R	R	S	S	S	R	S	S	R	R	R	S	S
P2	53	B	no pathogen detected	C
P2	53	B	Staphylococcus aureus	D	R*	R	R	R	R	R	R	S	S	S	R	S	S	R	R	R	S	S
P2	54	B	no pathogen detected	A
P2	54	B	no pathogen detected	B
P2	54	B	no pathogen detected	C
P2	54	B	no pathogen detected	D
P2	55	B	no pathogen detected	A
P2	55	B	Streptococcus dysgalactiae ssp dysgalactiae	B	S	S	S	S	S*	S*	S	S*	R	R*	S*	S*	R*	S*	S	S*	S	S*
P2	55	B	no pathogen detected	C
P2	55	B	no pathogen detected	D
P2	56	B	no pathogen detected	A
P2	56	B	no pathogen detected	B
P2	56	B	no pathogen detected	C
P2	56	B	no pathogen detected	D
P2	57	B	no pathogen detected	A
P2	57	B	no pathogen detected	B
P2	57	B	no pathogen detected	C
P2	57	B	no pathogen detected	D
P2	58	B	no pathogen detected	A
P2	58	B	Streptococcus viridans group except S.pneumoniae	B	S	S	S	S*	I	I*	I	S*	R	R*	S*	S*	R*	I*	I	S*	R*	S*
P2	58	B	no pathogen detected	C
P2	58	B	no pathogen detected	D
P2	59	B	no pathogen detected	A
P2	59	B	no pathogen detected	B
P2	59	B	no pathogen detected	C
P2	59	B	no pathogen detected	D
P2	60	B	Staphylococcus aureus	A	R*	R	R	R	R	R	R	S	S	S	R	S	S	R	R	R	S	S
P2	60	B	no pathogen detected	B
P2	60	B	no pathogen detected	C
P2	60	B	no pathogen detected	D
P2	61	B	no pathogen detected	A
P2	61	B	no pathogen detected	B
P2	61	B	no pathogen detected	C
P2	61	B	no pathogen detected	D
P2	62	B	no pathogen detected	A
P2	62	B	no pathogen detected	B
P2	62	B	no pathogen detected	C
P2	62	B	no pathogen detected	D
P2	63	B	no pathogen detected	A
P2	63	B	Staphylococcus aureus	B	S*	S	S	S	S	S	S	S	S	S	S	S	S	S	S	S	S	S
P2	63	B	no pathogen detected	C
P2	63	B	no pathogen detected	D
P2	64	B	no pathogen detected	A
P2	64	B	Streptococcus viridans group except S.pneumoniae	B	S	S	S	I	S*	I*	I	S*	R	R*	R*	S*	R*	I*	I	S*	R*	I*
P2	64	B	no pathogen detected	C
P2	64	B	Streptococcus viridans group except S.pneumoniae	D	S	S	S	I	S*	I*	I	S*	R	R*	R*	S*	R*	I*	I	S*	R*	I*
P2	65	B	no pathogen detected	A
P2	65	B	no pathogen detected	B
P2	65	B	no pathogen detected	C
P2	65	B	no pathogen detected	D
P2	66	B	Streptococcus viridans group except S.pneumoniae	A	S	S	S	I	I*	I*	I	S*	R	R*	R*	S*	R*	I*	I	I*	R*	I*
P2	66	B	no pathogen detected	B
P2	66	B	no pathogen detected	C
P2	66	B	no pathogen detected	D
P2	67	B	no pathogen detected	A
P2	67	B	no pathogen detected	B
P2	67	B	no pathogen detected	C
P2	67	B	no pathogen detected	D
P2	68	B	Streptococcus viridans group except S.pneumoniae	A	S	S	S	S	S*	S*	S	S*	R	R*	S*	S*	R*	S*	S	S*	R*	S*
P2	68	B	no pathogen detected	B
P2	68	B	no pathogen detected	C
P2	68	B	no pathogen detected	D
P3	1	B	no pathogen detected	A
P3	1	B	no pathogen detected	B
P3	1	B	no pathogen detected	C
P3	1	B	no pathogen detected	D
P3	2	B	no pathogen detected	A
P3	2	B	no pathogen detected	B
P3	2	B	Staphylococcus aureus	C	S*	S	S	S	S	S	S	S	S	S	S	S	S	S	S	S	S	S
P3	2	B	no pathogen detected	D
P3	3	B	no pathogen detected	A
P3	3	B	no pathogen detected	B
P3	3	B	no pathogen detected	C
P3	3	B	no pathogen detected	D
P3	4	B	no pathogen detected	A
P3	4	B	no pathogen detected	B
P3	4	B	no pathogen detected	C
P3	4	B	no pathogen detected	D
P3	5	B	no pathogen detected	A
P3	5	B	no pathogen detected	B
P3	5	B	no pathogen detected	C
P3	5	B	no pathogen detected	D
P3	6	B	Staphylococcus warneri	A	S*	S	S	S	S	S	S	S	S	S	S	S	S	S	S	S	S	S
P3	6	B	Staphylococcus warneri	B	S*	S	S	S	S	S	S	S	S	S	S	S	S	S	S	S	S	S
P3	6	B	Staphylococcus warneri	C	S*	S	S	S	S	S	S	S	S	S	S	S	S	S	S	S	S	S
P3	6	B	Staphylococcus warneri	D	S*	S	S	S	S	S	S	S	S	S	S	S	S	S	S	S	S	S
P3	7	B	no pathogen detected	A
P3	7	B	no pathogen detected	B
P3	7	B	no pathogen detected	C
P3	7	B	no pathogen detected	D
P3	8	B	Staphylococcus aureus	A	S*	S	S	S	S	S	S	S	S	S	S	S	S	S	S	S	S	S
P3	8	B	no pathogen detected	B
P3	8	B	no pathogen detected	C
P3	8	B	no pathogen detected	D
P3	9	B	no pathogen detected	A
P3	9	B	no pathogen detected	B
P3	9	B	no pathogen detected	C
P3	9	B	no pathogen detected	D
P3	10	B	no pathogen detected	A
P3	10	B	no pathogen detected	B
P3	10	B	no pathogen detected	C
P3	10	B	no pathogen detected	D
P3	11	B	no pathogen detected	A
P3	11	B	no pathogen detected	B
P3	11	B	no pathogen detected	C
P3	11	B	no pathogen detected	D
P3	12	B	no pathogen detected	A
P3	12	B	no pathogen detected	B
P3	12	B	no pathogen detected	C
P3	12	B	no pathogen detected	D
P3	13	B	no pathogen detected	A
P3	13	B	Streptococcus uberis	B	S	S	S	S	S*	S*	S	S*	R	R*	S*	S*	R*	S*	S	S*	R*	S*
P3	13	B	Streptococcus uberis	C	S	S	S	S	S*	S*	S	S*	R	R*	S*	S*	R*	S*	S	S*	R*	S*
P3	13	B	no pathogen detected	D
P3	14	B	no pathogen detected	A
P3	14	B	no pathogen detected	B
P3	14	B	no pathogen detected	C
P3	14	B	Staphylococcus chromogenes	D	S*	S	S	S		S	S							S		S
P3	15	B	no pathogen detected	A
P3	15	B	no pathogen detected	B
P3	15	B	Staphylococcus warneri	C	S*	S	R	S	S	S	S	S	S	S	S	S	S	S	R	S	S	S
P3	15	B	no pathogen detected	D
P3	16	B	Streptococcus viridans group except S.pneumoniae	A	S	S	S	I	S*	I*	I	S*	R	R*	S*	S*	R*	I*	I	S*	R*	S*
P3	16	B	Streptococcus viridans group except S.pneumoniae	B	S	S	S	I	S*	I*	I	S*	R	R*	S*	S*	R*	I*	I	S*	R*	S*
P3	16	B	no pathogen detected	C
P3	16	B	no pathogen detected	D
P3	17	B	no pathogen detected	A
P3	17	B	no pathogen detected	B
P3	17	B	no pathogen detected	C
P3	17	B	Streptococcus viridans group except S.pneumoniae	D	S	S	S	I	S*	I*	I	S*	R	R*	S*	S*	R*	I*	I	S*	R*	S*
P3	18	B	no pathogen detected	A
P3	18	B	no pathogen detected	B
P3	18	B	no pathogen detected	C
P3	18	B	no pathogen detected	D
P3	19	B	no pathogen detected	A
P3	19	B	no pathogen detected	B
P3	19	B	no pathogen detected	C
P3	19	B	no pathogen detected	D
P3	20	B	no pathogen detected	A
P3	20	B	no pathogen detected	B
P3	20	B	no pathogen detected	C
P3	20	B	no pathogen detected	D
P3	21	B	no pathogen detected	A
P3	21	B	no pathogen detected	B
P3	21	B	no pathogen detected	C
P3	21	B	no pathogen detected	D
P3	22	B	Streptococcus viridans group except S.pneumoniae	A	S	S	S	S	S*	S*	S	S*	R	R*	S*	S*	R*	S*	S	S*	R*	S*
P3	22	B	Streptococcus viridans group except S.pneumoniae	B	S	S	S	S	S*	S*	S	S*	R	R*	S*	S*	R*	S*	S	S*	R*	S*
P3	22	B	Streptococcus viridans group except S.pneumoniae	C	S	S	S	S	S*	S*	S	S*	R	R*	S*	S*	R*	S*	S	S*	R*	S*
P3	22	B	Streptococcus viridans group except S.pneumoniae	D	S	S	S	S	S*	S*	S	S*	R	R*	S*	S*	R*	S*	S	S*	R*	S*
P3	23	B	Streptococcus viridans group except S.pneumoniae	A	S	S	S	I	S*	I*	I	S*	R	R*	S*	S*	R*	I*	I	S*	R*	S*
P3	23	B	Streptococcus viridans group except S.pneumoniae	B	S	S	S	I	S*	I*	I	S*	R	R*	S*	S*	R*	I*	I	S*	R*	S*
P3	23	B	no pathogen detected	C
P3	23	B	no pathogen detected	D
P3	24	B	no pathogen detected	A
P3	24	B	Staphylococcus aureus	B	S*	S	S	S	S	S	S	S	S	S	S	S	S	S	S	S	S	S
P3	24	B	no pathogen detected	C
P3	24	B	no pathogen detected	D
P3	25	B	no pathogen detected	A
P3	25	B	no pathogen detected	B
P3	25	B	no pathogen detected	C
P3	25	B	no pathogen detected	D
P3	26	B	Streptococcus viridans group except S.pneumoniae	A	S	S	S	I	S*	I*	I	S*	R	R*	S*	S*	R*	I*	I	S*	R*	S*
P3	26	B	no pathogen detected	B
P3	26	B	Streptococcus viridans group except S.pneumoniae	C	S	S	S	I	S*	I*	I	S*	R	R*	S*	S*	R*	I*	I	S*	R*	S*
P3	26	B	Streptococcus viridans group except S.pneumoniae	D	S	S	S	I	S*	I*	I	S*	R	R*	S*	S*	R*	I*	I	S*	R*	S*
P3	27	B	Staphylococcus xylosus	A	S*	S	S	S	S	S	S	S	S	S	S	S	S	S	S	S	S	S
P3	27	B	no pathogen detected	B
P3	27	B	Staphylococcus xylosus	C	S*	S	S	S	S	S	S	S	S	S	S	S	S	S	S	S	S	S
P3	27	B	no pathogen detected	D
P3	28	B	no pathogen detected	A
P3	28	B	no pathogen detected	B
P3	28	B	no pathogen detected	C
P3	28	B	no pathogen detected	D
P3	29	B	Coagulase negative Staphylococcus	A	S*	S	S*	S	S	S	S	S	S	S	S	S	S	S	R	S	S	S
P3	29	B	no pathogen detected	B
P3	29	B	no pathogen detected	C
P3	29	B	no pathogen detected	D
P3	30	B	no pathogen detected	A
P3	30	B	no pathogen detected	B
P3	30	B	Staphylococcus xylosus	C	S*	S	S*	S	S	S	S	S	S	S	S	S	S	S	R	S	S	S
P3	30	B	no pathogen detected	D
P3	31	B	no pathogen detected	A
P3	31	B	no pathogen detected	B
P3	31	B	no pathogen detected	C
P3	31	B	no pathogen detected	D
P3	32	B	no pathogen detected	A
P3	32	B	no pathogen detected	B
P3	32	B	no pathogen detected	C
P3	32	B	no pathogen detected	D
P3	33	B	no pathogen detected	A
P3	33	B	no pathogen detected	B
P3	33	B	no pathogen detected	C
P3	33	B	no pathogen detected	D
P3	34	B	no pathogen detected	A
P3	34	B	no pathogen detected	B
P3	34	B	no pathogen detected	C
P3	34	B	no pathogen detected	D
P3	35	B	no pathogen detected	A
P3	35	B	no pathogen detected	B
P3	35	B	no pathogen detected	C
P3	35	B	no pathogen detected	D
P3	36	B	no pathogen detected	A
P3	36	B	no pathogen detected	B
P3	36	B	no pathogen detected	C
P3	36	B	no pathogen detected	D
P3	37	B	no pathogen detected	A
P3	37	B	no pathogen detected	B
P3	37	B	no pathogen detected	C
P3	37	B	no pathogen detected	D
P3	38	B	no pathogen detected	A
P3	38	B	no pathogen detected	B
P3	38	B	no pathogen detected	C
P3	38	B	no pathogen detected	D
P3	39	B	no pathogen detected	A
P3	39	B	no pathogen detected	B
P3	39	B	no pathogen detected	C
P3	39	B	no pathogen detected	D
P3	40	B	no pathogen detected	A
P3	40	B	no pathogen detected	B
P3	40	B	no pathogen detected	C
P3	40	B	no pathogen detected	D
P3	41	B	no pathogen detected	A
P3	41	B	no pathogen detected	B
P3	41	B	no pathogen detected	C
P3	41	B	no pathogen detected	D
P3	42	B	no pathogen detected	A
P3	42	B	no pathogen detected	B
P3	42	B	no pathogen detected	C
P3	42	B	no pathogen detected	D
P3	43	B	no pathogen detected	A
P3	43	B	no pathogen detected	B
P3	43	B	no pathogen detected	C
P3	43	B	no pathogen detected	D
P3	44	B	no pathogen detected	A
P3	44	B	no pathogen detected	B
P3	44	B	no pathogen detected	C
P3	44	B	no pathogen detected	D
P3	45	B	Streptococcus viridans group except S.pneumoniae	A	S	S	S		R*	I*		S*	R	R*	S*	S*	R*	I*	I	R*	R*	S*
P3	45	B	no pathogen detected	B
P3	45	B	no pathogen detected	C
P3	45	B	no pathogen detected	D
P3	46	B	no pathogen detected	A
P3	46	B	no pathogen detected	B
P3	46	B	no pathogen detected	C
P3	46	B	no pathogen detected	D
P3	47	B	Staphylococcus saprophyticus	A	S*	S	S*	S	S	S	S	S	S	S	S	S	S	S	R	S	S	S
P3	47	B	Staphylococcus saprophyticus	B	S*	S	S*	S	S	S	S	S	S	S	S	S	S	S	R	S	S	S
P3	47	B	Staphylococcus saprophyticus	C	S*	S	S*	S	S	S	S	S	S	S	S	S	S	S	R	S	S	S
P3	47	B	Staphylococcus saprophyticus	D	S*	S	S*	S	S	S	S	S	S	S	S	S	S	S	R	S	S	S
P3	48	B	no pathogen detected	A
P3	48	B	no pathogen detected	B
P3	48	B	no pathogen detected	C
P3	48	B	no pathogen detected	D
P3	49	B	no pathogen detected	A
P3	49	B	no pathogen detected	B
P3	49	B	no pathogen detected	C
P3	49	B	no pathogen detected	D
P3	50	B	no pathogen detected	A
P3	50	B	no pathogen detected	B
P3	50	B	no pathogen detected	C
P3	50	B	no pathogen detected	D
P3	51	B	no pathogen detected	A
P3	51	B	Staphylococcus xylosus	B	S*	S	S*	S	S	S	S	S	S	S	S	S	S	S	R	S	S	S
P3	51	B	no pathogen detected	C
P3	51	B	no pathogen detected	D
P3	52	B	no pathogen detected	A
P3	52	B	no pathogen detected	B
P3	52	B	no pathogen detected	D
P3	53	B	no pathogen detected	A
P3	53	B	no pathogen detected	B
P3	53	B	no pathogen detected	C
P3	53	B	no pathogen detected	D
P3	54	B	no pathogen detected	A
P3	54	B	no pathogen detected	B
P3	54	B	no pathogen detected	C
P3	54	B	no pathogen detected	D
P3	55	B	no pathogen detected	A
P3	55	B	no pathogen detected	B
P3	55	B	no pathogen detected	C
P3	55	B	no pathogen detected	D
P3	56	B	no pathogen detected	A
P3	56	B	no pathogen detected	B
P3	56	B	no pathogen detected	C
P3	56	B	no pathogen detected	D
P3	57	B	no pathogen detected	A
P3	57	B	no pathogen detected	B
P3	57	B	no pathogen detected	C
P3	57	B	no pathogen detected	D
P3	58	B	no pathogen detected	A
P3	58	B	no pathogen detected	B
P3	58	B	no pathogen detected	C
P3	58	B	Staphylococcus warneri	D	S*	S	S*	S	S	S	S	S	S	S	S	S	S	S	R	S	S	S
P3	59	B	no pathogen detected	A
P3	59	B	no pathogen detected	B
P3	59	B	no pathogen detected	C
P3	59	B	no pathogen detected	D
P3	60	B	no pathogen detected	A
P3	60	B	no pathogen detected	B
P3	60	B	no pathogen detected	C
P3	60	B	no pathogen detected	D
P3	61	B	no pathogen detected	A
P3	61	B	no pathogen detected	B
P3	61	B	no pathogen detected	C
P3	61	B	no pathogen detected	D
P3	62	B	no pathogen detected	A
P3	62	B	no pathogen detected	B
P3	62	B	no pathogen detected	C
P3	62	B	no pathogen detected	D
P3	63	B	no pathogen detected	A
P3	63	B	no pathogen detected	B
P3	63	B	no pathogen detected	C
P3	63	B	no pathogen detected	D
P3	64	B	no pathogen detected	A
P3	64	B	no pathogen detected	B
P3	64	B	no pathogen detected	C
P3	64	B	no pathogen detected	D
P3	65	B	no pathogen detected	A
P3	65	B	no pathogen detected	B
P3	65	B	no pathogen detected	C
P3	65	B	no pathogen detected	D
P3	66	B	no pathogen detected	A
P3	66	B	no pathogen detected	B
P3	66	B	no pathogen detected	C
P3	66	B	no pathogen detected	D
P3	67	B	no pathogen detected	A
P3	67	B	no pathogen detected	B
P3	67	B	no pathogen detected	C
P3	67	B	no pathogen detected	D
P3	68	B	no pathogen detected	A
P3	68	B	no pathogen detected	B
P3	68	B	no pathogen detected	C
P3	68	B	no pathogen detected	D
P3	69	B	no pathogen detected	A
P3	69	B	no pathogen detected	B
P3	69	B	no pathogen detected	C
P3	69	B	no pathogen detected	D
A=Right Front
B=Right Rear
C=Left Front
D=Left Rear
S=Sensitive
I=Intermediate
R=Resistant
* labelled antibiotics were derived
Am=Ampicillin
Amc=Amoxicillin/Clavulanic acid
Amx=Amoxillin
Ceq= Cefquinom
Cn=Cefalexin
Cx=Cloxacillin
Cz=Cefalozin
Efx=Enrofloxacin
Gm=Gentamicin
K=Kanamycin
L=Lincomycin
Mrb=Marbofloxacin
N=Neomycin
Nf=Nafcillin
Peng=Benzylpenicillin
Per=Cefoperazon
Sxt=Trimethoprim/Sulfamethoxazol
Ti=Tylosin
