# Supplementary material for: Microbial dynamics in the ripening process of Vorarlberger Alpkäse: farm-specific variations at two Austrian alpine farms
Source: Front Microbiol. 2025 Aug 13;16:1617995. doi: 10.3389/fmicb.2025.1617995 (PMC12380632; doi:10.3389/fmicb.2025.1617995)
Supplement: Supplementary file 5 [file Table_5.xlsx]

## Sheet: Tabelle1
Supplementary Table 5: Statistical significance of differences between farms in qPCR-derived bacterial cell equivalents (BCE) data using the Wilcoxon Signed-Rank test.
P-vales less than 0.05 are considered statistically significant and are written in bold.
sample type	time_sampling_id	sampling time	p_value
milk	P1	before alpine sojourn	0.309524
milk	P2	early alpine sojourn	0.0021645
milk	P3	mid alpine sojourn	0.246753
milk	P4	late alpine sojourn	0.177489
cheese	R1	3 months	0.818182
cheese	R2	6 months	0.484848
cheese	R3	9 months	0.662338
